# Supplementary material for: Design, Synthesis, and Bioactivity Study of Novel Tryptophan Derivatives Containing Azepine and Acylhydrazone Moieties
Source: Molecules. 2022 Oct 8;27(19):6700. doi: 10.3390/molecules27196700 (PMC9573203; doi:10.3390/molecules27196700)
Supplement: Supplementary file 1 [file molecules-27-06700-s001.zip]

Archive with 1 entries (1 files):
- molecules-1963056-supplementary.pdf
